# Supplementary material for: Biotransformation and Oxidative Stress Responses in Captive Nile Crocodile (Crocodylus niloticus) Exposed to Organic Contaminants from the Natural Environment in South Africa
Source: PLoS One. 2015 Jun 18;10(6):e0130002. doi: 10.1371/journal.pone.0130002 (PMC4473036; doi:10.1371/journal.pone.0130002)
Supplement: S1 Dataset — (XLSX) [file pone.0130002.s001.xlsx]

## Sheet: Summary 
Table A		Female			Male
Aliphatic hydrocarbons		mean	±ds		mean	±ds
>C10-C12	µg/g (dw)	20.6543	17.8726		23.3367	26.7443
>C12-C14	µg/g (dw)	65.5012	50.2288		51.7479	55.7043
>C14-C16	µg/g (dw)	75.462	26.7337		57.1673	34.4483
>C16-C18	µg/g (dw)	55.4031	13.5867		53.0669	28.6213
>C18-C20	µg/g (dw)	271.65	235.121		444.493	391.28
>C20-C22	µg/g (dw)	756.02	778.957		1182.83	1045.7
>C22-C24	µg/g (dw)	95.0659	87.0555		168.765	141.863
>C24-C26	µg/g (dw)	189.191	127.136		216.57	198.273
>C26-C28	µg/g (dw)	200.073	118.554		271.029	217.956
>C28-C30	µg/g (dw)	69.4516	61.4305		154.216	117.731
>C30-C32	µg/g (dw)	2604.35	1284.72		3087.29	1810.61
>C32-C34	µg/g (dw)	266.63	151.173		314.289	249.568
>C34-C36	µg/g (dw)	94.5675	109.836		101.677	158.122
>C36-C38	µg/g (dw)	98.7512	74.3357		107.887	94.8576
>C38-C40	µg/g (dw)	133.312	80.9046		199.349	146.218
Total Aliphatic HydrocarbonsTAHs	µg/g (dw)	4214.76	2904.58		5902.75	4488.35
Polycyclic Aromatic Hydrocarbons PAHs
Naphthalene	ng/g (dw)	671.321	311.684		517.408	392.829
Acenaphthylene	ng/g (dw)	64.5984	61.5862		n.d.	n.d.
1-Methylnaphthalene	ng/g (dw)	746.634	369.883		580.201	371.932		Fig. A
2-Methylnaphthalene	ng/g (dw)	667.795	312.428		490.018	363.217
Acenaphthene	ng/g (dw)	806.991	415.465		583.536	429.308
Fluorene	ng/g (dw)	366.004	226.342		289.248	173.468
Phenanthrene	ng/g (dw)	464.968	282.061		323.838	233.45
Anthracene	ng/g (dw)	12.4783	5.97053		30.6422	44.8247
Fluoranthene	ng/g (dw)	105.501	170.718		101.748	190.415
Pyrene	ng/g (dw)	14.3141	4.42023		27.7772	31.6691
Benzo(a)anthracene	ng/g (dw)	n.d.	n.d.		43.0813	84.6861
Chrysene	ng/g (dw)	44.7086	96.6152		76.9417	146.159
7,12-Dimethylbenzo(a)anthracene	ng/g (dw)	n.d.	n.d.		11.9066	9.79991
Benzo(b)fluoranthene	ng/g (dw)	11.2358	21.3795		13.123	23.6151
Benzo(k)fluoranthene	ng/g (dw)	7.80457	12.8279		11.4256	17.9864
Benzo(a)pyrene	ng/g (dw)	7.6377	7.93462		3.07801	6.00983
Dibenzo(ah)anthracene	ng/g (dw)	1.37744	0.89841		8.93138	14.0575
Benzo(ghi)perylene	ng/g (dw)	n.d.	n.d.		n.d.	n.d.
Indeno(123-cd)pyrene	ng/g (dw)	n.d.	n.d.		n.d.	n.d.
LMW PAHs	ng/g (dw)	3741.94	1836.6		2736.51	1900.66
HMW PAHs	ng/g (dw)	112.462	268.577		132.459	333.927
Total PAHs	ng/g (dw)	3854.4	1820.42		2868.97	1935.39
Benzene	ng/g (dw)	3233.25	938.345		3691.42	1684.79
Total Endosulfan	ng/g (dw)	262.134	203.543		667.901	600.978
Total Heptachlor	ng/g (dw)	187.478	137.803		294.699	242.511
Total PBDEs	ng/g (dw)	155.609	187.164		222.821	244.118
As	μg/g (dw)	0.213012	0.243794		0.263128	0.472517
Ba	μg/g (dw)	1.0536	1.41915		0.845896	0.521916
Cd	μg/g (dw)	0.0828771	0.0214056		0.0928419	0.0693323
Cr	μg/g (dw)	0.340491	0.110142		0.403368	0.182103
Cu	μg/g (dw)	21.5794	6.98254		22.2593	10.2117
Fe	μg/g (dw)	1906.83	520.64		1851.54	1594.82
Hg	μg/g (dw)	0.178986	0.144642		0.328008	0.205545
Mn	μg/g (dw)	1.35704	0.816794		2.45507	1.66839
Ni	μg/g (dw)	0.25382	0.128773		0.181241	0.154461
Pb	μg/g (dw)	0.243979	0.19342		0.320743	0.318725
V	μg/g (dw)	1.00568	0.410945		1.5257	1.64905
Zn	μg/g (dw)	37.3244	5.0171		44.9163	28.5055

## Sheet: Whole data set
Table B			LC 17811-3L	LC 17811-4L	LC 17811-9L	LC 21910-2L	LC 21910-3L	LC 21910-4L	LC 7610-1L	LC 7610-5L	LC 7610-6L	LC 8610-10L	LC 8610-8L	LC 8610-9L	LC 7610-2L	LC 7610-3L	LC 7610-4L	LC 8610-7L	LC 17811-1L	LC 17811-2L	LC 17811-5L	LC 17811-6L	LC 17811-7L	LC 17811-8L	LC 17811-10L	LC 21910-1L
Aliphatic hydrocarbons
	>C10-C12	µg/g (dw)	8.62976	26.3077	72.1619	66.1002	31.9651	22.7447	27.185	15.8442	7.80094	11.2475	22.5847	33.5316	8.77214	6.35858	4.19348	8.5251	7.87507	79.8529	7.96677	14.3648	1.94943	10.9115	4.26421	5.3675
	>C12-C14	µg/g (dw)	47.5534	50.5696	204.434	197.791	97.8935	69.6908	80.1522	43.9324	36.1654	55.8974	71.029	82.2183	27.3547	19.1137	5.4553	0.42819	45.1267	81.9159	7.59717	26.9683	10.1084	47.2323	13.4694	43.2539
	>C14-C16	µg/g (dw)	85.3098	24.5481	127.928	135.869	97.883	96.7422	86.6108	26.4768	67.7851	70.9859	68.1361	64.495	39.8595	58.8015	39.1254	2.17721	55.4797	72.4627	66.0553	73.3515	37.0225	35.8148	59.2362	79.2497
	>C16-C18	µg/g (dw)	80.274	17.4103	84.6695	82.9339	55.0186	66.9676	59.4702	18.6371	52.3347	38.4177	41.2271	52.2321	36.9611	53.1626	54.3661	2.94218	64.2941	66.7963	72.6995	44.6975	30.2619	51.5777	79.7374	71.7457
	>C18-C20	µg/g (dw)	136.813	160.323	556.163	294.46	174.053	168.252	174.106	92.0174	58.7041	95.5151	247.668	178.787	613.934	274.404	115.925	16.9243	977.622	817.339	117.63	382.434	172.141	1152.22	479.942	863.989
	>C20-C22	µg/g (dw)	201.68	456.473	1743.15	719.521	412.56	352.957	484.086	226.07	45.5793	146.431	745.989	448.733	1959.39	797.628	285.792	55.4747	2267.09	2139.31	282.408	1098.33	462.821	3184.23	1356.93	2673.57
	>C22-C24	µg/g (dw)	18.6885	84.899	300.762	109.063	53.7135	65.4509	48.4632	61.8121	10.0258	60.9973	201.026	64.5468	153.475	34.3181	29.1966	79.1181	90.3626	173.783	42.8992	240.085	43.3387	473.531	290.473	310.515
	>C24-C26	µg/g (dw)	50.2857	121.667	458.266	198.426	259.306	179.425	40.3992	34.9443	10.2737	294.724	175.038	159.271	303.919	122.499	66.4505	165.929	48.8609	95.4134	145.656	546.457	58.7676	175.497	539.294	460.563
	>C26-C28	µg/g (dw)	89.2269	106.101	762.019	294.348	172.319	281.98	51.9093	50.7753	32.0565	182.876	223.95	114.284	282.805	330.72	50.4439	67.0408	284.644	187.414	289.844	362.546	69.1722	251.255	530.457	383.183
	>C28-C30	µg/g (dw)	8.93042	215.91	178.942	163.798	67.9652	46.893	120.824	101.606	3.51899	12.1557	15.5232	22.5426	71.1732	174.827	14.1718	3.76793	415.051	146.05	197.531	38.6048	68.5176	172.529	217.454	120.027
	>C30-C32	µg/g (dw)	3119.27	2358.47	5346.6	5405.23	3527.06	3368.45	3820.99	1940.07	1355.19	1968.17	2305.39	2458.97	1832.14	1802.2	595.326	26.0926	5872.59	3384.85	1319.49	1737.32	808.993	4617.22	4238.21	2813.12
	>C32-C34	µg/g (dw)	222.495	190.328	617.182	616.195	324.447	388.274	336.774	129.259	92.4613	184.515	329.836	265.011	182.918	207.501	35.0069	56.7755	895.785	264.923	177.901	184.025	44.8106	474.512	243.997	236.621
	>C34-C36	µg/g (dw)	23.4541	56.9652	193.449	387.207	52.6864	26.6815	71.3882	21.347	26.449	29.9914	146.389	24.9982	76.7195	54.7992	16.8689	2.83875	553.977	34.0285	56.4992	73.1716	20.6476	61.2095	41.5083	220.631
	>C36-C38	µg/g (dw)	76.5263	43.1936	327.223	106.882	82.333	106.234	75.7501	24.1333	8.30434	46.2474	100.932	73.6695	72.0654	82.0047	315.63	0.617272	212.742	99.4292	161.425	44.1061	4.78488	101.057	96.3097	114.962
	>C38-C40	µg/g (dw)	62.1678	220.691	517.02	289.095	129.443	185.498	203.639	120.85	28.9862	94.8573	85.3738	105.402	111.789	155.731	0	14.7696	333.539	275.25	230.807	156.983	3.0741	223.423	37.3439	209.934
	Total AHs (C10-C40)	µg/g (dw)	727.392	4133.85	11490	9066.92	5538.64	5426.24	5681.75	672.115	324.244	969.247	4780.09	4148.7	3497.65	1871.83	665.12	402.328	12125	7918.82	3176.41	5023.44	1836.41	11032.2	8228.62	8606.74
BTEX
	Benzene	ng/g (dw)	3296.49	1733.32	4358.93	4008.44	3536.95	2968.88	3231.17	1078	2013.65	1934.19	2013.13	2798.75	3291.12	4188.14	4853.33	3442.48	2638.16	6904.59	4333.33	5602.7	3507.41	2729.87	4487.72	3961.29
	Toluene	ng/g (dw)	< 10	< 10	< 10	< 10	< 10	< 10	< 10	< 10	< 10	< 10	< 10	< 10	< 10	19.2005	< 10	< 10	< 10	< 10	< 10	< 10	< 10	< 10	< 10	< 10
	Ethylbenzene	ng/g (dw)	< 10	< 10	< 10	< 10	< 10	< 10	< 10	< 10	< 10	< 10	< 10	< 10	< 10	< 10	< 10	< 10	< 10	< 10	< 10	< 10	< 10	< 10	< 10	< 10
	Xylene	ng/g (dw)	< 10	< 10	< 10	< 10	< 10	< 10	< 10	< 10	< 10	< 10	< 10	< 10	< 10	< 10	< 10	< 10	< 10	< 10	< 10	< 10	< 10	< 10	< 10	< 10
Polycyclic Aromatic Hydrocarbons
	Naphthalene	ng/g (dw)	797.967	357.564	1558.74	1254.99	913.354	668.484	1004.47	261.758	750.623	927.088	700.015	435.044	380.734	288.36	446.618	344.017	356.386	763.306	316.776	291.811	239.58	370.877	272.294	286.069
	Acenaphthylene	ng/g (dw)	< 10	< 10	< 10	< 10	< 10	< 10	< 10	< 10	52.8829	< 10	< 10	< 10	< 10	< 10	9.71138	< 10	< 10	< 10	< 10	< 10	< 10	< 10	< 10	< 10
	1-Methylnaphthalene	ng/g (dw)	945.89	359.604	1565.87	1334.15	993.724	498.573	1338.13	384.471	722.064	840.667	1088.85	386.224	588.635	457.479	446.094	404.335	451.583	614.063	423.683	475.642	320.868	491.901	265.171	265.011
	2-Methylnaphthalene	ng/g (dw)	856.657	329.181	1465.59	1158.61	834.674	489.317	1206.02	304.109	690.249	787.621	891.265	351.261	525.036	407.113	407.525	337.93	411.43	253.984	385.959	378.033	255.653	421.392	245.937	264.852
	Acenaphthene	ng/g (dw)	1065.68	387.014	1707.5	1359.89	980.227	503.992	1601.37	401.77	811.178	894.174	1198.29	380.898	701.542	525.61	446.895	362.251	387.289	363.654	478.255	520.902	318.474	505.589	238.983	279.819
	Fluorene	ng/g (dw)	453.301	172.13	713.822	551.744	404.838	164.499	864.848	206.342	329.032	340.063	650.068	149.107	356.907	299.943	173.345	154.983	291.836	371.333	211.505	284.893	165.979	229.01	92.5687	107.66
	Phenanthrene	ng/g (dw)	457.565	< 10	829.373	692.142	527.979	217.029	1074.59	281.803	345.034	369.37	833.237	181.102	499.631	442.157	238.472	219.423	< 10	16.8068	269.892	406.408	198.569	323.62	109.651	158.871
	Anthracene	ng/g (dw)	< 0.1	< 0.1	1.83896	< 0.1	< 0.1	< 0.1	< 0.1	< 0.1	< 0.1	< 0.1	< 0.1	8.25651	16.7001	< 0.1	< 0.1	< 0.1	< 0.1	96.9673	< 0.1	18.78	< 0.1	< 0.1	4.98255	< 0.1
	Fluoranthene	ng/g (dw)	< 0.1	10.8998	< 0.1	< 0.1	< 0.1	17.0124	< 0.1	< 0.1	15.8789	< 0.1	0.310443	< 0.1	404.507	89.7962	< 0.1	38.5524	< 0.1	17.213	< 0.1	441.467	0.384824	< 0.1	0.609043	< 0.1
	Pyrene	ng/g (dw)	12.0234	< 1.0	26.9768	< 1.0	13.7718	11.078	16.8105	< 1.0	12.532	12.6138	19.0377	7.57455	< 0.1	21.0942	< 0.1	8.6553	< 0.1	< 0.1	8.46087	82.7694	2.38391	< 0.1	< 0.1	< 0.1
	Benzo(a)anthracene	ng/g (dw)	< 0.1	0.357543	< 0.1	< 0.1	< 0.1	< 0.1	< 0.1	< 0.1	< 0.1	< 0.1	< 0.1	< 0.1	178.899	n.d.	< 0.1	< 0.1	< 0.1	0.582345	< 0.1	170.109	0.8746	< 0.1	1.27609	< 0.1
	Chrysene	ng/g (dw)	2.90638	< 0.1	< 0.1	< 0.1	< 0.1	2.71621	< 0.1	2.43747	7.87775	3.1558	5.99071	< 0.1	241.881	n.d.	6.63006	6.25724	< 0.1	< 0.1	< 0.1	296.166	1.41435	< 0.1	< 0.1	< 0.1
	7,12-Dimethylbenzo(a)anthracene	ng/g (dw)	< 0.1	0.762407	< 0.1	< 0.1	< 0.1	< 0.1	< 0.1	< 0.1	15.3444	< 0.1	< 0.1	< 0.1	< 0.1	n.d.	< 0.1	< 0.1	19.1798	15.7775	< 0.1	< 0.1	< 0.1	< 0.1	< 0.1	< 0.1
	Benzo(b)fluoranthene	ng/g (dw)	0.501697	0.446928	31.3903	< 1.0	1.34671	1.98043	0.834565	1.55911	15.9693	1.8087	4.95031	0.650734	73.5537	15.0077	1.95563	2.33254	9.98682	8.96541	0.980729	79.0554	0.314856	6.12325	3.01041	5.53619
	Benzo(k)fluoranthene	ng/g (dw)	0.406548	< 0.1	29.5514	25.5854	0.953509	0.667019	0.682826	1.35708	5.64929	0.885507	2.76043	0.353999	41.434	10.7684	0.581919	1.258	< 0.1	< 0.1	1.1054	44.4212	< 0.1	< 0.1	1.87933	3.3327
	Benzo(a)pyrene	ng/g (dw)	0.129749	< 0.1	< 0.1	0.668813	< 0.1	< 0.1	< 0.1	0.320605	< 0.1	< 0.1	< 0.1	< 0.1	16.2733	5.97102	< 0.1	0.563479	< 0.1	5.9318	0.299206	17.113	< 0.1	0.0400213	0.226216	< 0.1
	Dibenzo(ah)anthracene	ng/g (dw)	< 0.1	< 0.1	33.5491	1.32451	< 0.1	< 0.1	< 0.1	0.276686	< 0.1	< 0.1	< 0.1	< 0.1	< 0.1	0.506671	< 0.1	< 0.1	< 0.1	< 0.1	< 0.1	2.91454	< 0.1	7.41194	0.504635	2.30115
	Benzo(ghi)perylene	ng/g (dw)	< 0.1	< 0.1	< 0.1	< 0.1	< 0.1	< 0.1	< 0.1	< 0.1	< 0.1	< 0.1	< 0.1	< 0.1	< 0.1	n.d.	< 0.1	< 0.1	< 0.1	< 0.1	< 0.1	< 0.1	< 0.1	< 0.1	< 0.1	< 0.1
	Indeno(123-cd)pyrene	ng/g (dw)	< 0.1	< 0.1	< 0.1	< 0.1	< 0.1	< 0.1	< 0.1	< 0.1	< 0.1	< 0.1	< 0.1	< 0.1	< 0.1	0.731145	< 0.1	< 0.1	< 0.1	< 0.1	< 0.1	< 0.1	< 0.1	< 0.1	< 0.1	< 0.1
	LMW PAHs	ng/g (dw)	4577.06	1605.49	7842.73	6351.53	4786	2541.89	7089.44	1840.25	3701.06	4158.98	5361.73	1891.89	3069.18	2420.66	2168.66	1822.94	1898.52	2480.11	2086.07	2376.47	1499.12	2342.39	1229.59	1362.28
	HMW PAHs	ng/g (dw)	15.9678	12.4667	121.468	27.5787	16.072	33.4541	18.3279	5.95095	73.2516	18.4638	33.0496	8.57928	956.548	143.875	9.16761	57.619	29.1666	48.4701	10.8462	1134.02	5.37254	13.5752	7.50573	11.17
	Total PAHs	ng/g (dw)	4593.03	1617.96	7964.2	6379.11	4802.07	2575.35	7107.76	1846.2	3774.32	4177.45	5394.78	1900.47	4025.73	2564.54	2177.83	1880.56	1927.69	2528.58	2096.92	3510.48	1504.5	2355.96	1237.09	1373.45
Chlorophenols
	2,4,6 Trichloro Phenol	ng/g (dw)	< 5.0	< 5.0	< 5.0	< 5.0	< 5.0	< 5.0	< 5.0	< 5.0	< 5.0	< 5.0	< 5.0	< 5.0	83.1647	< 5.0	< 5.0	628.028	204.264	< 5.0	< 5.0	263.729	< 5.0	< 5.0	< 5.0	93.4783
	2,4-Dichloro Phenol	ng/g (dw)	< 5.0	< 5.0	< 5.0	< 5.0	< 5.0	< 5.0	< 5.0	< 5.0	< 5.0	< 5.0	< 5.0	< 5.0	96.8959	< 5.0	< 5.0	< 5.0	< 5.0	< 5.0	< 5.0	< 5.0	< 5.0	< 5.0	< 5.0	< 5.0
	Pentachlorophenol	ng/g (dw)	< 5.0	< 5.0	< 5.0	< 5.0	< 5.0	< 5.0	< 5.0	< 5.0	< 5.0	< 5.0	< 5.0	< 5.0	< 5.0	< 5.0	< 5.0	< 5.0	< 5.0	< 5.0	< 5.0	< 5.0	< 5.0	< 5.0	< 5.0	< 5.0
Organo Chlorinated Pesticides
	a-Lindane	ng/g (dw)	< 5.0	< 5.0	< 5.0	< 5.0	< 5.0	< 5.0	< 5.0	< 5.0	< 5.0	< 5.0	< 5.0	< 5.0	< 5.0	< 5.0	< 5.0	< 5.0	< 5.0	< 5.0	< 5.0	< 5.0	< 5.0	< 5.0	< 5.0	< 5.0
	b-Lindane	ng/g (dw)	< 5.0	< 5.0	< 5.0	< 5.0	< 5.0	< 5.0	< 5.0	< 5.0	< 5.0	< 5.0	< 5.0	< 5.0	< 5.0	< 5.0	< 5.0	< 5.0	< 5.0	< 5.0	< 5.0	< 5.0	< 5.0	< 5.0	< 5.0	< 5.0
	d-Lindane	ng/g (dw)	< 5.0	< 5.0	< 5.0	< 5.0	< 5.0	< 5.0	< 5.0	< 5.0	< 5.0	< 5.0	< 5.0	< 5.0	< 5.0	< 5.0	< 5.0	< 5.0	< 5.0	< 5.0	< 5.0	< 5.0	< 5.0	< 5.0	< 5.0	< 5.0
	g-Lindane	ng/g (dw)	< 5.0	< 5.0	< 5.0	< 5.0	< 5.0	< 5.0	< 5.0	< 5.0	< 5.0	< 5.0	< 5.0	< 5.0	< 5.0	< 5.0	< 5.0	< 5.0	< 5.0	< 5.0	< 5.0	< 5.0	< 5.0	< 5.0	< 5.0	< 5.0
	a-Chlordane	ng/g (dw)	< 5.0	< 5.0	< 5.0	< 5.0	< 5.0	< 5.0	< 5.0	< 5.0	< 5.0	< 5.0	< 5.0	< 5.0	< 5.0	< 5.0	< 5.0	< 5.0	< 5.0	< 5.0	< 5.0	< 5.0	< 5.0	< 5.0	< 5.0	< 5.0
	g-Chlordane	ng/g (dw)	< 5.0	< 5.0	< 5.0	< 5.0	< 5.0	< 5.0	< 5.0	< 5.0	< 5.0	< 5.0	< 5.0	< 5.0	< 5.0	< 5.0	< 5.0	< 5.0	< 5.0	< 5.0	< 5.0	< 5.0	< 5.0	< 5.0	< 5.0	< 5.0
	4,4'-DDD	ng/g (dw)	< 5.0	< 5.0	< 5.0	< 5.0	< 5.0	< 5.0	< 5.0	< 5.0	< 5.0	< 5.0	< 5.0	< 5.0	< 5.0	43.6782	< 5.0	< 5.0	< 5.0	< 5.0	< 5.0	< 5.0	< 5.0	< 5.0	< 5.0	< 5.0
	4,4'-DDE	ng/g (dw)	< 5.0	< 5.0	< 5.0	< 5.0	< 5.0	< 5.0	< 5.0	< 5.0	< 5.0	< 5.0	< 5.0	< 5.0	< 5.0	< 5.0	< 5.0	< 5.0	< 5.0	< 5.0	< 5.0	< 5.0	< 5.0	< 5.0	< 5.0	< 5.0
	4,4'-DDT	ng/g (dw)	< 5.0	< 5.0	< 5.0	< 5.0	< 5.0	< 5.0	< 5.0	< 5.0	< 5.0	< 5.0	< 5.0	< 5.0	< 5.0	< 5.0	< 5.0	< 5.0	< 5.0	< 5.0	< 5.0	< 5.0	< 5.0	< 5.0	< 5.0	< 5.0
	Aldrin	ng/g (dw)	< 5.0	< 5.0	< 5.0	< 5.0	< 5.0	< 5.0	< 5.0	< 5.0	< 5.0	< 5.0	< 5.0	< 5.0	< 5.0	< 5.0	< 5.0	< 5.0	< 5.0	< 5.0	< 5.0	< 5.0	< 5.0	< 5.0	< 5.0	< 5.0
	Dichlorobenzidine	ng/g (dw)	< 5.0	< 5.0	< 5.0	< 5.0	< 5.0	< 5.0	< 5.0	< 5.0	< 5.0	< 5.0	< 5.0	< 5.0	< 5.0	< 5.0	< 5.0	< 5.0	< 5.0	< 5.0	< 5.0	< 5.0	< 5.0	< 5.0	< 5.0	< 5.0
	Dieldrin	ng/g (dw)	< 5.0	< 5.0	< 5.0	< 5.0	< 5.0	< 5.0	< 5.0	< 5.0	< 5.0	< 5.0	< 5.0	< 5.0	< 5.0	< 5.0	< 5.0	< 5.0	< 5.0	< 5.0	< 5.0	< 5.0	< 5.0	< 5.0	< 5.0	< 5.0
	Endrin	ng/g (dw)	< 5.0	< 5.0	< 5.0	< 5.0	< 5.0	< 5.0	< 5.0	< 5.0	< 5.0	< 5.0	< 5.0	< 5.0	< 5.0	< 5.0	< 5.0	< 5.0	< 5.0	< 5.0	< 5.0	< 5.0	< 5.0	< 5.0	< 5.0	4275.82
	Endrin Aldehyde	ng/g (dw)	< 5.0	< 5.0	< 5.0	< 5.0	< 5.0	< 5.0	< 5.0	< 5.0	< 5.0	< 5.0	< 5.0	< 5.0	< 5.0	< 5.0	< 5.0	< 5.0	< 5.0	< 5.0	< 5.0	< 5.0	< 5.0	< 5.0	< 5.0	< 5.0
	Endrin ketone	ng/g (dw)	< 5.0	< 5.0	< 5.0	< 5.0	< 5.0	< 5.0	< 5.0	< 5.0	< 5.0	< 5.0	< 5.0	< 5.0	< 5.0	< 5.0	< 5.0	< 5.0	< 5.0	< 5.0	< 5.0	< 5.0	< 5.0	< 5.0	< 5.0	< 5.0
	HCB	ng/g (dw)	< 5.0	< 5.0	< 5.0	< 5.0	< 5.0	< 5.0	< 5.0	< 5.0	< 5.0	< 5.0	< 5.0	< 5.0	< 5.0	< 5.0	< 5.0	< 5.0	< 5.0	< 5.0	< 5.0	< 5.0	< 5.0	< 5.0	< 5.0	< 5.0
	Methoxychlor	ng/g (dw)	< 5.0	< 5.0	< 5.0	< 5.0	< 5.0	< 5.0	< 5.0	< 5.0	< 5.0	< 5.0	< 5.0	< 5.0	< 5.0	< 5.0	< 5.0	< 5.0	< 5.0	< 5.0	< 5.0	< 5.0	< 5.0	< 5.0	< 5.0	< 5.0
	Endosulfan I	ng/g (dw)	< 5.0	17.7413	< 5.0	< 5.0	< 5.0	< 5.0	< 5.0	< 5.0	456.97	< 5.0	< 5.0	< 5.0	154.824	262.684	< 5.0	< 5.0	821.429	< 5.0	< 5.0	< 5.0	< 5.0	1330.99	< 5.0	< 5.0
	Endosulfan II	ng/g (dw)	41.2945	20.9477	< 5.0	< 5.0	< 5.0	< 5.0	< 5.0	< 5.0	89.9261	< 5.0	84.1324	< 5.0	< 5.0	< 5.0	< 5.0	1107.11	< 5.0	< 5.0	< 5.0	< 5.0	< 5.0	< 5.0	< 5.0	< 5.0
	Endosulfan sulfate	ng/g (dw)	< 5.0	< 5.0	< 5.0	< 5.0	< 5.0	< 5.0	< 5.0	< 5.0	< 5.0	< 5.0	< 5.0	< 5.0	< 5.0	< 5.0	< 5.0	< 5.0	< 5.0	< 5.0	< 5.0	< 5.0	< 5.0	< 5.0	< 5.0	< 5.0
	Total Endosulfan	ng/g (dw)	41.2945	38.689	< 5.0	< 5.0	< 5.0	< 5.0	< 5.0	< 5.0	546.896	< 5.0	84.1324	< 5.0	154.824	262.684	< 5.0	1107.11	821.429	< 5.0	< 5.0	< 5.0	< 5.0	1330.99	< 5.0	< 5.0
	Heptachlor	ng/g (dw)	< 5.0	< 5.0	< 5.0	< 5.0	< 5.0	< 5.0	< 5.0	< 5.0	< 5.0	< 5.0	143.97	< 5.0	< 5.0	391.007	< 5.0	< 5.0	466.199	< 5.0	< 5.0	< 5.0	223.813	< 5.0	< 5.0	< 5.0
	Heptachlor epoxide	ng/g (dw)	87.958	62.9506	< 5.0	< 5.0	< 5.0	< 5.0	< 5.0	< 5.0	86.863	< 5.0	< 5.0	< 5.0	128.074	< 5.0	< 5.0	< 5.0	208.915	< 5.0	250.39	497.035	35.483	< 5.0	194.745	< 5.0
	Total Heptachlor	ng/g (dw)	87.958	62.9506	< 5.0	< 5.0	< 5.0	< 5.0	< 5.0	< 5.0	86.863	< 5.0	143.97	< 5.0	128.074	391.007	< 5.0	< 5.0	675.114	< 5.0	250.39	497.035	259.296	< 5.0	194.745	< 5.0
Polychlorinated Biphenyls
	2CBP	ng/g (dw)	< 5.0	< 5.0	< 5.0	< 5.0	< 5.0	< 5.0	< 5.0	< 5.0	< 5.0	< 5.0	< 5.0	< 5.0	< 5.0	< 5.0	< 5.0	< 5.0	< 5.0	< 5.0	< 5.0	< 5.0	< 5.0	< 5.0	< 5.0	< 5.0
	3CBP	ng/g (dw)	< 5.0	< 5.0	< 5.0	< 5.0	< 5.0	< 5.0	< 5.0	< 5.0	< 5.0	< 5.0	< 5.0	< 5.0	< 5.0	< 5.0	< 5.0	< 5.0	< 5.0	< 5.0	< 5.0	< 5.0	< 5.0	< 5.0	< 5.0	< 5.0
	4CBP	ng/g (dw)	< 5.0	< 5.0	< 5.0	< 5.0	< 5.0	< 5.0	< 5.0	< 5.0	< 5.0	< 5.0	< 5.0	< 5.0	< 5.0	< 5.0	< 5.0	< 5.0	< 5.0	< 5.0	< 5.0	< 5.0	< 5.0	< 5.0	< 5.0	< 5.0
	PCB4	ng/g (dw)	< 5.0	< 5.0	< 5.0	< 5.0	< 5.0	< 5.0	< 5.0	< 5.0	< 5.0	< 5.0	< 5.0	< 5.0	< 5.0	< 5.0	< 5.0	< 5.0	< 5.0	< 5.0	< 5.0	< 5.0	< 5.0	< 5.0	< 5.0	< 5.0
	PCB8	ng/g (dw)	< 5.0	< 5.0	< 5.0	< 5.0	< 5.0	< 5.0	< 5.0	< 5.0	< 5.0	< 5.0	< 5.0	< 5.0	< 5.0	< 5.0	< 5.0	< 5.0	< 5.0	< 5.0	< 5.0	< 5.0	< 5.0	< 5.0	< 5.0	< 5.0
	PCB11	ng/g (dw)	< 5.0	< 5.0	< 5.0	< 5.0	< 5.0	< 5.0	< 5.0	< 5.0	< 5.0	< 5.0	< 5.0	< 5.0	< 5.0	< 5.0	< 5.0	< 5.0	< 5.0	< 5.0	< 5.0	< 5.0	< 5.0	< 5.0	< 5.0	< 5.0
	PCB16	ng/g (dw)	< 5.0	< 5.0	< 5.0	< 5.0	< 5.0	< 5.0	< 5.0	< 5.0	< 5.0	< 5.0	< 5.0	< 5.0	< 5.0	< 5.0	< 5.0	< 5.0	< 5.0	< 5.0	< 5.0	< 5.0	< 5.0	< 5.0	< 5.0	< 5.0
	PCB17	ng/g (dw)	< 5.0	< 5.0	< 5.0	< 5.0	< 5.0	< 5.0	< 5.0	< 5.0	< 5.0	< 5.0	< 5.0	< 5.0	< 5.0	< 5.0	< 5.0	< 5.0	< 5.0	< 5.0	< 5.0	< 5.0	< 5.0	< 5.0	< 5.0	< 5.0
	PCB18	ng/g (dw)	< 5.0	< 5.0	< 5.0	< 5.0	< 5.0	< 5.0	< 5.0	< 5.0	< 5.0	< 5.0	< 5.0	< 5.0	< 5.0	< 5.0	< 5.0	< 5.0	< 5.0	< 5.0	< 5.0	< 5.0	< 5.0	< 5.0	< 5.0	< 5.0
	PCB19	ng/g (dw)	< 5.0	< 5.0	< 5.0	< 5.0	< 5.0	< 5.0	< 5.0	< 5.0	< 5.0	< 5.0	< 5.0	< 5.0	< 5.0	< 5.0	< 5.0	< 5.0	< 5.0	< 5.0	< 5.0	< 5.0	< 5.0	< 5.0	< 5.0	< 5.0
	PCB28	ng/g (dw)	< 5.0	< 5.0	< 5.0	< 5.0	< 5.0	< 5.0	< 5.0	< 5.0	< 5.0	< 5.0	< 5.0	< 5.0	< 5.0	< 5.0	< 5.0	< 5.0	< 5.0	< 5.0	< 5.0	< 5.0	< 5.0	< 5.0	< 5.0	< 5.0
	PCB38	ng/g (dw)	< 5.0	< 5.0	< 5.0	< 5.0	< 5.0	< 5.0	< 5.0	< 5.0	< 5.0	< 5.0	< 5.0	< 5.0	< 5.0	< 5.0	< 5.0	< 5.0	< 5.0	< 5.0	< 5.0	< 5.0	< 5.0	< 5.0	< 5.0	< 5.0
	PCB44	ng/g (dw)	< 5.0	< 5.0	< 5.0	< 5.0	< 5.0	< 5.0	< 5.0	< 5.0	< 5.0	< 5.0	< 5.0	< 5.0	< 5.0	< 5.0	< 5.0	< 5.0	< 5.0	< 5.0	< 5.0	< 5.0	< 5.0	< 5.0	< 5.0	< 5.0
	PCB46	ng/g (dw)	< 5.0	< 5.0	< 5.0	< 5.0	< 5.0	< 5.0	< 5.0	< 5.0	< 5.0	< 5.0	< 5.0	< 5.0	< 5.0	< 5.0	< 5.0	< 5.0	< 5.0	< 5.0	< 5.0	< 5.0	< 5.0	< 5.0	< 5.0	< 5.0
	PCB52	ng/g (dw)	< 5.0	< 5.0	< 5.0	< 5.0	< 5.0	< 5.0	< 5.0	< 5.0	< 5.0	< 5.0	< 5.0	< 5.0	< 5.0	< 5.0	< 5.0	< 5.0	< 5.0	< 5.0	< 5.0	< 5.0	< 5.0	< 5.0	< 5.0	< 5.0
	PCB66	ng/g (dw)	< 5.0	< 5.0	< 5.0	< 5.0	< 5.0	< 5.0	< 5.0	< 5.0	< 5.0	< 5.0	< 5.0	< 5.0	< 5.0	< 5.0	< 5.0	< 5.0	< 5.0	< 5.0	< 5.0	< 5.0	< 5.0	< 5.0	< 5.0	< 5.0
	PCB77	ng/g (dw)	< 5.0	< 5.0	< 5.0	< 5.0	< 5.0	< 5.0	< 5.0	< 5.0	< 5.0	< 5.0	< 5.0	< 5.0	< 5.0	< 5.0	< 5.0	< 5.0	< 5.0	< 5.0	< 5.0	< 5.0	< 5.0	< 5.0	< 5.0	< 5.0
	PCB81	ng/g (dw)	< 5.0	< 5.0	< 5.0	< 5.0	< 5.0	< 5.0	< 5.0	< 5.0	< 5.0	< 5.0	< 5.0	< 5.0	< 5.0	< 5.0	< 5.0	< 5.0	< 5.0	< 5.0	< 5.0	< 5.0	< 5.0	< 5.0	< 5.0	< 5.0
	PCB101	ng/g (dw)	< 5.0	< 5.0	< 5.0	< 5.0	< 5.0	< 5.0	< 5.0	< 5.0	< 5.0	< 5.0	< 5.0	< 5.0	< 5.0	< 5.0	< 5.0	< 5.0	< 5.0	< 5.0	< 5.0	< 5.0	< 5.0	< 5.0	< 5.0	< 5.0
	PCB105	ng/g (dw)	< 5.0	< 5.0	< 5.0	< 5.0	< 5.0	< 5.0	< 5.0	< 5.0	< 5.0	< 5.0	< 5.0	< 5.0	< 5.0	< 5.0	< 5.0	< 5.0	< 5.0	< 5.0	< 5.0	< 5.0	< 5.0	< 5.0	< 5.0	< 5.0
	PCB118	ng/g (dw)	< 5.0	< 5.0	< 5.0	< 5.0	< 5.0	< 5.0	< 5.0	< 5.0	< 5.0	< 5.0	< 5.0	< 5.0	< 5.0	< 5.0	< 5.0	< 5.0	< 5.0	< 5.0	< 5.0	< 5.0	< 5.0	< 5.0	< 5.0	< 5.0
	PCB126	ng/g (dw)	< 5.0	< 5.0	< 5.0	< 5.0	< 5.0	< 5.0	< 5.0	< 5.0	< 5.0	< 5.0	< 5.0	< 5.0	< 5.0	< 5.0	< 5.0	< 5.0	< 5.0	< 5.0	< 5.0	< 5.0	< 5.0	< 5.0	< 5.0	< 5.0
	PCB128	ng/g (dw)	< 5.0	< 5.0	< 5.0	< 5.0	< 5.0	< 5.0	< 5.0	< 5.0	< 5.0	< 5.0	< 5.0	< 5.0	< 5.0	< 5.0	< 5.0	< 5.0	< 5.0	< 5.0	< 5.0	< 5.0	< 5.0	< 5.0	< 5.0	< 5.0
	PCB138	ng/g (dw)	< 5.0	< 5.0	< 5.0	< 5.0	< 5.0	< 5.0	< 5.0	< 5.0	< 5.0	< 5.0	< 5.0	< 5.0	< 5.0	< 5.0	< 5.0	< 5.0	< 5.0	< 5.0	< 5.0	< 5.0	< 5.0	< 5.0	< 5.0	< 5.0
	PCB153	ng/g (dw)	< 5.0	< 5.0	< 5.0	< 5.0	< 5.0	< 5.0	< 5.0	< 5.0	< 5.0	< 5.0	< 5.0	< 5.0	< 5.0	< 5.0	< 5.0	< 5.0	< 5.0	< 5.0	< 5.0	< 5.0	< 5.0	< 5.0	< 5.0	< 5.0
	PCB156	ng/g (dw)	< 5.0	< 5.0	< 5.0	< 5.0	< 5.0	< 5.0	< 5.0	< 5.0	< 5.0	< 5.0	< 5.0	< 5.0	< 5.0	< 5.0	< 5.0	< 5.0	< 5.0	< 5.0	< 5.0	< 5.0	< 5.0	< 5.0	< 5.0	< 5.0
	PCB169	ng/g (dw)	< 5.0	< 5.0	< 5.0	< 5.0	< 5.0	< 5.0	< 5.0	< 5.0	< 5.0	< 5.0	< 5.0	< 5.0	< 5.0	< 5.0	< 5.0	< 5.0	< 5.0	< 5.0	< 5.0	< 5.0	< 5.0	< 5.0	< 5.0	< 5.0
	PCB170	ng/g (dw)	< 5.0	< 5.0	< 5.0	< 5.0	< 5.0	< 5.0	< 5.0	< 5.0	< 5.0	< 5.0	< 5.0	< 5.0	< 5.0	< 5.0	< 5.0	< 5.0	< 5.0	< 5.0	< 5.0	< 5.0	< 5.0	< 5.0	< 5.0	< 5.0
	PCB172	ng/g (dw)	< 5.0	< 5.0	< 5.0	< 5.0	< 5.0	< 5.0	< 5.0	< 5.0	< 5.0	< 5.0	< 5.0	< 5.0	< 5.0	< 5.0	< 5.0	< 5.0	< 5.0	< 5.0	< 5.0	< 5.0	< 5.0	< 5.0	< 5.0	< 5.0
	PCB180	ng/g (dw)	< 5.0	< 5.0	< 5.0	< 5.0	< 5.0	< 5.0	< 5.0	< 5.0	< 5.0	< 5.0	< 5.0	< 5.0	< 5.0	< 5.0	< 5.0	< 5.0	< 5.0	< 5.0	< 5.0	< 5.0	< 5.0	< 5.0	< 5.0	< 5.0
	PCB182	ng/g (dw)	< 5.0	< 5.0	< 5.0	< 5.0	< 5.0	< 5.0	< 5.0	< 5.0	< 5.0	< 5.0	< 5.0	< 5.0	< 5.0	< 5.0	< 5.0	< 5.0	< 5.0	< 5.0	< 5.0	< 5.0	< 5.0	< 5.0	< 5.0	< 5.0
	PCB187	ng/g (dw)	< 5.0	< 5.0	< 5.0	< 5.0	< 5.0	< 5.0	< 5.0	< 5.0	< 5.0	< 5.0	< 5.0	< 5.0	< 5.0	< 5.0	< 5.0	< 5.0	< 5.0	< 5.0	< 5.0	< 5.0	< 5.0	< 5.0	< 5.0	< 5.0
	PCB192	ng/g (dw)	< 5.0	< 5.0	< 5.0	< 5.0	< 5.0	< 5.0	< 5.0	< 5.0	< 5.0	< 5.0	< 5.0	< 5.0	< 5.0	< 5.0	< 5.0	< 5.0	< 5.0	< 5.0	< 5.0	< 5.0	< 5.0	< 5.0	< 5.0	< 5.0
	PCB195	ng/g (dw)	< 5.0	< 5.0	< 5.0	< 5.0	< 5.0	< 5.0	< 5.0	< 5.0	< 5.0	< 5.0	< 5.0	< 5.0	< 5.0	< 5.0	< 5.0	< 5.0	< 5.0	< 5.0	< 5.0	< 5.0	< 5.0	< 5.0	< 5.0	< 5.0
	PCB203	ng/g (dw)	< 5.0	< 5.0	< 5.0	< 5.0	< 5.0	< 5.0	< 5.0	< 5.0	< 5.0	< 5.0	< 5.0	< 5.0	< 5.0	< 5.0	< 5.0	< 5.0	< 5.0	< 5.0	< 5.0	< 5.0	< 5.0	< 5.0	< 5.0	< 5.0
	PCB206	ng/g (dw)	< 5.0	< 5.0	< 5.0	< 5.0	< 5.0	< 5.0	< 5.0	< 5.0	< 5.0	< 5.0	< 5.0	< 5.0	< 5.0	< 5.0	< 5.0	< 5.0	< 5.0	< 5.0	< 5.0	< 5.0	< 5.0	< 5.0	< 5.0	< 5.0
	PCB209	ng/g (dw)	< 5.0	< 5.0	< 5.0	< 5.0	< 5.0	< 5.0	< 5.0	< 5.0	< 5.0	< 5.0	< 5.0	< 5.0	< 5.0	< 5.0	< 5.0	< 5.0	< 5.0	< 5.0	< 5.0	< 5.0	< 5.0	< 5.0	< 5.0	< 5.0
Brominated Flame Retardants
	HBCD	ng/g (dw)	< 5.0	< 5.0	< 5.0	< 5.0	< 5.0	< 5.0	< 5.0	< 5.0	< 5.0	< 5.0	< 5.0	< 5.0	< 5.0	< 5.0	< 5.0	< 5.0	< 5.0	< 5.0	< 5.0	< 5.0	< 5.0	< 5.0	< 5.0	< 5.0
	TBBPA	ng/g (dw)	< 5.0	< 5.0	< 5.0	< 5.0	< 5.0	< 5.0	< 5.0	< 5.0	< 5.0	< 5.0	< 5.0	< 5.0	< 5.0	< 5.0	< 5.0	< 5.0	< 5.0	< 5.0	< 5.0	< 5.0	< 5.0	< 5.0	< 5.0	< 5.0
	PBDE 28	ng/g (dw)	< 5.0	< 5.0	< 5.0	< 5.0	< 5.0	< 5.0	< 5.0	< 5.0	< 5.0	< 5.0	< 5.0	< 5.0	41.7191	< 5.0	< 5.0	< 5.0	< 5.0	< 5.0	< 5.0	< 5.0	< 5.0	< 5.0	< 5.0	< 5.0
	PBDE 47	ng/g (dw)	< 5.0	< 5.0	< 5.0	< 5.0	< 5.0	< 5.0	< 5.0	< 5.0	< 5.0	< 5.0	< 5.0	< 5.0	< 5.0	< 5.0	< 5.0	< 5.0	< 5.0	< 5.0	< 5.0	< 5.0	< 5.0	< 5.0	< 5.0	< 5.0
	PBDE 100	ng/g (dw)	< 5.0	< 5.0	< 5.0	121.687	< 5.0	< 5.0	< 5.0	< 5.0	< 5.0	< 5.0	< 5.0	< 5.0	< 5.0	10.854	< 5.0	< 5.0	< 5.0	< 5.0	< 5.0	< 5.0	< 5.0	9.84275	< 5.0	< 5.0
	PBDE 99	ng/g (dw)	< 5.0	< 5.0	< 5.0	< 5.0	< 5.0	< 5.0	< 5.0	< 5.0	< 5.0	< 5.0	< 5.0	< 5.0	9.15579	< 5.0	9.68125	< 5.0	< 5.0	< 5.0	< 5.0	< 5.0	8.37341	25.9899	< 5.0	56.2137
	PBDE 154	ng/g (dw)	29.8497	313.661	< 5.0	213.006	< 5.0	181.538	409.123	24.1347	163.78	33.4689	< 5.0	< 5.0	< 5.0	< 5.0	< 5.0	< 5.0	< 5.0	< 5.0	< 5.0	17.0782	< 5.0	< 5.0	< 5.0	< 5.0
	PBDE 153	ng/g (dw)	45.446	< 5.0	< 5.0	229.145	< 5.0	< 5.0	< 5.0	< 5.0	< 5.0	34.0395	42.6784	< 5.0	< 5.0	< 5.0	< 5.0	< 5.0	< 5.0	< 5.0	< 5.0	< 5.0	< 5.0	< 5.0	< 5.0	< 5.0
	PBDE 183	ng/g (dw)	< 5.0	< 5.0	< 5.0	< 5.0	< 5.0	< 5.0	< 5.0	< 5.0	< 5.0	< 5.0	< 5.0	< 5.0	< 5.0	< 5.0	< 5.0	527.437	< 5.0	< 5.0	566.311	< 5.0	638.225	< 5.0	< 5.0	< 5.0
	Total PBDEs	ng/g (dw)	75.2957	313.661	< 5.0	563.838	< 5.0	181.538	409.123	24.1347	163.78	67.5084	42.6784	< 5.0	50.8749	10.854	9.68125	527.437	< 5.0	< 5.0	566.311	17.0782	646.598	35.8327	< 5.0	56.2137
Trace metals
	As	μg/g (dw)	0.212162	0.0843373	1.67838	0.344444	0.95	0.133668	0.198261	0.13125	0.147239	0.13913	0.0820513	0.11123	0.0728889	0.194118	0.0971429	0.0637681	0.189333	0.145652	0.167442	0.0481481	0.129907	0.0604651	0.113475	0.0859649
	Ba	μg/g (dw)	1.31081	0.305221	0.891892	5.46667	0.310811	0.341709	0.382609	0.302083	1.17791	0.73913	0.594872	0.716578	0.391111	0.735294	0.628571	0.362319	0.786667	1.97826	1.06977	0.685185	0.579439	0.406977	1.20567	1.15789
	Cd	μg/g (dw)	0.182162	0.0497992	0.152162	0.120222	0.0828378	0.0713568	0.081913	0.0567708	0.0846626	0.106667	0.0556923	0.0824599	0.0618667	0.0808824	0.0533333	0.0402899	0.0669333	0.247391	0.0606977	0.0735185	0.130841	0.0572093	0.0343262	0.112632
	Cr	μg/g (dw)	0.532432	0.306827	0.7	0.562222	0.368919	0.151759	0.424348	0.388542	0.348466	0.394203	0.332308	0.35615	0.147556	0.344118	0.329524	0.246377	0.242667	0.523913	0.681395	0.272222	0.194393	0.163953	0.378723	0.326316
	Cu	μg/g (dw)	18.6486	31.3655	24.8649	29.6667	15.8108	23.2161	20.3478	14.1146	18.8344	13.0435	29.8974	20.9626	36.1333	15.6618	15.9048	15.942	10.2667	35.5435	41.1628	25.463	16.4019	14.3605	13.1206	19.4737
	Fe	μg/g (dw)	2542.57	1510.44	1739.19	2534.44	2122.3	2137.19	2045.22	485.938	1939.88	2737.68	1513.85	1293.05	2265.78	1245.59	1083.81	913.768	1282.67	6331.52	1819.77	1603.7	1360.28	1516.86	620.567	1963.16
	Hg	μg/g (dw)	0.487838	0.126908	0.472973	0.182667	0.128649	0.0977889	0.121739	0.096875	0.112883	0.112754	0.0789744	0.0974332	0.187556	0.205882	0.205714	0.198551	0.298667	0.823913	0.311628	0.296296	0.349533	0.293023	0.201418	0.615789
	Mn	μg/g (dw)	6.48649	1.40562	1.35135	0.777778	2.43243	1.05528	1.3913	0.885417	1.59509	< 0.1	0.769231	1.01604	0.755556	1.76471	1.90476	1.52174	2.93333	4.23913	2.2093	1.94444	3.31776	2.96512	1.06383	2.89474
	Ni	μg/g (dw)	0.283784	0.158233	0.594595	0.548889	0.22027	0.18191	0.286957	0.2	0.292025	0.243478	0.241026	0.373262	0.0675556	0.329412	0.106667	0.0797101	0.084	0.0978261	0.22093	0.140741	0.0598131	0.055814	0.0780142	0.154386
	Pb	μg/g (dw)	0.352703	0.31004	0.0216216	0.12	0.101351	0.213065	0.0695652	0.034375	0.222086	0.147826	0.290256	0.116578	0.795556	0.347059	0.278095	0.168116	0.170667	1.18696	0.34186	0.283333	0.253271	0.17907	0.479433	0.226316
	V	μg/g (dw)	2.67568	0.481928	1.40541	0.8	0.878378	0.572864	0.747826	0.28125	1.17791	0.768116	0.861538	0.59893	1.12889	1.89706	0.952381	0.710145	1.36	6.04348	1.62791	1.05556	1.41121	0.744186	0.397163	1.68421
	Zn	μg/g (dw)	77.724	23.8835	43.7568	38.8889	32.2635	31.4472	30.6348	23.6146	39.0552	37.5145	41.0051	39.7807	43.5952	45.3015	30.7048	35.4855	31.4133	115.809	50.7326	40.2593	44.1927	31.2093	20.1915	37.7018
